# Supplementary material for: Assessment of de novo assemblers for draft genomes: a case study with fungal genomes
Source: BMC Genomics. 2014 Dec 8;15(Suppl 9):S10. doi: 10.1186/1471-2164-15-S9-S10 (PMC4290589; doi:10.1186/1471-2164-15-S9-S10)
Supplement: Additional file 1 — Main spreadsheet containing all results. Details of quality metrics and its ranks for every assembly for each dataset. First, second, third, fourth, and fifth sheets contain Tables S1, S2, S3, S4, and S5 which are represent a detailed results of BcDw1, UCRNP2, UCRPA7, UCREL1, and PST21 datasets, respectively. [file 1471-2164-15-S9-S10-S1.xlsx]

## Sheet: BcDW1
Additional File 1
				Table S1
	Assemblies level	group	Metric	ABySS	IDBA-UD	Minia	SOAP	SPAdes	Sparse	Velvet	df_1
	Contigs	g1	Largest contig(kb)	1090.15(1)	368.85(4)	144.1(8)	205.50(7)	748.15(2)	214.52(6)	215.89(5)	391.74(3)
			N50 size(kb)	317.51(1)	105.35(3)	23.475(8)	41.16(7)	175.15(2)	47.88(6)	57.74(5)	95.64(4)
			L50	44(1)	133(3)	519(8)	318(7)	73(2)	279(6)	236(5)	139(4)
			Rank of g1	1	3.33	8	7	2	6	5	3.67
		g2	Chaff bases(%)	0.29(4)	0(1)	0.96(5)	1.48(6)	0.08(3)	20.39(7)	0.06(2)	0(1)
			No of N's (kb)	13.65(3)	0(1)	0(1)	0(1)	0(1)	0(1)	0(1)	0.25(2)
			Rank of g2	3.5	1	3	3.5	2	4	1.5	1.5
		g3	csg1 %	95.45(2)	95.45(2)	93.94(3)	96.97(1)	93.94(3)	95.45(2)	95.45(2)	93.94(3)
			csg2 %	94.64(2)	94.64(2)	94.64(2)	92.86(3)	94.64(2)	94.64(2)	94.64(2)	96.43(1)
			csg3 %	96.72(1)	96.72(1)	96.72(1)	96.72(1)	96.72(1)	96.72(1)	96.72(1)	96.72(1)
			csg4 %	98.46(1)	98.46(1)	95.38(3)	98.46(1)	98.46(1)	96.92(2)	98.46(1)	98.46(1)
			Rank of g3	1.42	1.42	2.25	1.46	1.61	1.74	1.42	1.38
		Contigs Rank		1.97	1.92	4.42	3.99	1.87	3.91	2.64	2.18
		group	Metric	ABySS	IDBA-UD	Minia	SOAP	SPAdes	Sparse	Velvet	df_1
	Scaffolds	g1	Largest contig(kb)	1094.61(2)	1936.75(1)	------	205.50(7)	748.15(4)	376.39(6)	889.21(3)	705.86(5)
			N50 size(kb)	448.94(2)	498.32(1)	------	41.16(7)	185.36(5)	107.34(6)	301.44(3)	193.92(4)
			L50	33(2)	26(1)	------	318(6)	69(4)	157(5)	49(3)	69(4)
			Rank of g1	2	1	------	6.67	4.33	5.67	3	4.33
		g2	Chaff bases(%)	0.29(4)	0(1)	------	0.96(5)	0.08(3)	16.25(6)	0.06(2)	0(1)
			N's (kb)	23.97(5)	9.30(4)	------	2.23(1)	2.87(2)	8.64(3)	145.26(7)	58.96(6)
			Rank of g2	4.5	2.5	------	3	2.5	4.5	4.5	3.5
		g3	csg1 %	95.45(2)	93.94(3)	------	96.97(1)	93.94(3)	93.94(3)	95.45(2)	93.94(3)
			csg2 %	94.64(1)	94.64(1)	------	92.86(2)	94.64(1)	94.64(1)	94.64(1)	94.64(1)
			csg3 %	95.08(2)	95.08(2)	------	96.72(1)	96.72(1)	96.72(1)	95.08(2)	96.72(1)
			csg4 %	98.46(1)	98.46(1)	------	98.46(1)	98.46(1)	96.92(2)	98.46(1)	98.46(1)
			Rank of g3	1.45	1.64	------	1.23	1.38	1.7	1.45	1.38
		Scaffolds Rank		2.65	1.71	------	3.63	2.74	3.96	2.98	3.07

## Sheet: UCRNP2
				Table S2
	Assemblies level	group	Metric	ABySS	IDBA-UD	Minia	SOAP	SPAdes	Sparse	Velvet	df_1
	Contigs	g1	Largest contig(kb)	504.36(3)	554.42(1)	76.44(8)	139.75(7)	546.69(2)	186.3(6)	211.88(5)	480.85(4)
			N50 size(kb)	87.27(1)	61.86(3)	9.51(8)	20.56(7)	22.92(6)	25.62(5)	38.56(4)	73.13(2)
			L50	147(1)	220(3)	1476(8)	629(7)	433(5)	501(6)	337(4)	175(2)
			Rank of g1	1.67	2.33	8	7	4.33	5.67	4.33	2.67
		g2	Chaff bases(%)	23.17(5)	0(1)	54.76(6)	5.44(4)	0.32(2)	66.12(7)	0.47(3)	0(1)
			No of N's (kb)	134.24(3)	0(1)	0(1)	0(1)	0(1)	0(1)	0(1)	0.29(2)
			Rank of g2	4	1	3.5	2.5	1.5	4	2	1.5
		g3	csg1 %	95.45(1)	95.45(1)	93.94(2)	92.42(3)	95.45(1)	93.94(2)	95.45(1)	95.45(1)
			csg2 %	96.43(2)	96.43(2)	96.43(2)	98.21(1)	96.43(2)	98.21(1)	96.43(2)	96.43(2)
			csg3 %	96.72(2)	96.72(2)	90.16(3)	98.36(1)	96.72(2)	96.72(2)	98.36(1)	96.72(2)
			csg4 %	100(1)	100(1)	90.77(3)	95.38(2)	100(1)	95.38(2)	100(1)	100(1)
			Rank of g3	1.49	1.49	2.58	1.7	1.49	1.77	1.23	1.49
		Contigs Rank		2.39	1.61	4.69	3.73	2.44	3.81	2.52	1.89
	Assemblies level	group	Metric	ABySS	IDBA-UD	Minia	SOAP	SPAdes	Sparse	Velvet	df_1
	Scaffolds	g1	Largest contig(kb)	504.36(3)	737.73(1)	------	153.78(7)	553.94(2)	213.92(6)	378.22(5)	480.85(4)
			N50 size(kb)	90.18(2)	100.98(1)	------	22.02(6)	16.16(7)	42.25(5)	81.3(4)	83.56(3)
			L50	141(2)	138(1)	------	583(7)	490(6)	354(5)	164(4)	149(3)
			Rank of g1	2.33	1	------	6.67	5	5.33	4.33	3.33
		g2	Chaff bases(%)	23.16(5)	0(1)	------	3.41(4)	0.31(2)	62.17(6)	0.41(3)	0(1)
			N's (kb)	152.52(4)	459.28(6)	------	33.52(1)	3371.72(7)	39.45(2)	198.21(5)	69.63(3)
			Rank of g2	4.5	3.5	------	2.5	4.5	4	4	2
		g3	csg1 %	95.45(1)	95.45(1)	------	92.42(3)	95.45(1)	93.94(2)	95.45(1)	95.45(1)
			csg2 %	96.43(2)	96.43(2)	------	98.21(1)	96.43(2)	98.21(1)	96.43(2)	98.21(1)
			csg3 %	96.72(2)	96.72(2)	------	98.36(1)	96.72(2)	96.72(2)	98.36(1)	96.72(2)
			csg4 %	100(1)	100(1)	------	95.38(3)	100(1)	96.92(2)	100(1)	100(1)
			Rank of g3	1.49	1.49	------	2.02	1.49	1.77	1.23	1.26
		Scaffolds Rank		2.77	2	------	3.73	3.66	3.7	3.19	2.2

## Sheet: UCRPA7
				Table S3
	Assemblies level	group	Metric	ABySS	IDBA-UD	Minia	SOAP	SPAdes	Sparse	Velvet	df_1
	Contigs	g1	Largest contig(kb)	1957.55(2)	1469.04(3)	74.66(8)	180.69(6)	2066.89(1)	126.86(7)	276.99(5)	1024.64(4)
			N50 size(kb)	554.87(1)	282.36(3)	10.07(8)	25(6)	424.08(2)	22.71(7)	50.09(5)	183.22(4)
			L50	25(1)	51(3)	1451(8)	527(6)	32(2)	622(7)	260(5)	75(4)
			Rank of g1	1.33	3	8	6	1.67	7	5	4
		g2	Chaff bases(%)	0.46(3)	0(1)	3.75(6)	2.29(5)	0.16(2)	15.75(7)	0.55(4)	0(1)
			No of N's (kb)	37.49(3)	0(1)	0(1)	0(1)	0(1)	0(1)	0(1)	0.21(2)
			Rank of g2	3	1	3.5	3	1.5	4	2.5	1.5
		g3	csg1 %	93.94(1)	93.94(1)	78.79(5)	81.82(4)	93.94(1)	86.36(3)	89.39(2)	93.94(1)
			csg2 %	92.86(1)	92.86(1)	89.29(3)	91.07(2)	92.86(1)	89.29(3)	92.86(1)	92.86(1)
			csg3 %	95.08(3)	96.72(2)	86.89(5)	95.08(3)	96.72(2)	96.72(2)	93.44(4)	98.36(1)
			csg4 %	96.92(1)	96.92(1)	86.15(4)	95.38(2)	96.92(1)	89.23(3)	96.92(1)	96.92(1)
			Rank of g3	1.52	1.26	4.22	2.64	1.26	2.74	1.97	1
		Contigs Rank		1.95	1.75	5.24	3.88	1.48	4.58	3.16	2.17
	Assemblies level	group	Metric	ABySS	IDBA-UD	Minia	SOAP	SPAdes	Sparse	Velvet	df_1
	Scaffolds	g1	Largest contig(kb)	1957.55(4)	2350.47(1)	------	234.65(7)	2066.89(2)	266.35(6)	2065.97(3)	1628.64(5)
			N50 size(kb)	688.66(2)	925.98(1)	------	32.54(7)	426.39(4)	39.35(6)	517.53(3)	334.55(5)
			L50	22(2)	16(1)	------	403(7)	31(4)	394(6)	28(3)	45(5)
			Rank of g1	2.67	1	------	7	3.33	6	3	5
		g2	Chaff bases(%)	0.46(3)	0(1)	------	1.14(5)	0.16(2)	13.72(6)	0.5(4)	0(1)
			N's (kb)	49.64(5)	7.98(2)	------	9.04(3)	5.39(1)	9.26(4)	226.32(7)	83.71(6)
			Rank of g2	4	1.5	------	4	1.5	5	5.5	3.5
		g3	csg1 %	93.94(1)	93.94(1)	------	84.85(3)	93.94(1)	89.39(2)	93.94(1)	93.94(1)
			csg2 %	94.64(1)	92.86(2)	------	91.07(3)	92.86(2)	91.07(3)	91.07(3)	94.64(1)
			csg3 %	95.08(2)	96.72(1)	------	95.08(2)	96.72(1)	96.72(1)	96.72(1)	96.72(1)
			csg4 %	96.92(2)	96.92(2)	------	98.46(1)	96.92(2)	92.31(3)	96.92(2)	96.92(2)
			Rank of g3	1.58	1.55	------	2.1	1.55	2.29	1.78	1.32
		Scaffolds Rank		2.75	1.35	------	4.37	2.13	4.43	3.43	3.27

## Sheet: UCREL1
				Table S4
	Assemblies level	group	Metric	ABySS	IDBA-UD	Minia	SOAP	SPAdes	Sparse	Velvet	df_1
	Contigs	g1	Largest contig(kb)	474.95(1)	378.75(3)	50.38(8)	87.99(6)	415.37(2)	64.56(7)	110.47(5)	223.78(4)
			N50 size(kb)	119.67(1)	79.30(3)	9.18(7)	8.43(8)	117.92(2)	10.87(6)	19.98(5)	51.80(4)
			L50	142(1)	209(3)	1785(7)	1964(8)	151(2)	1543(6)	809(5)	321(4)
			Rank of g1	1	3	7.33	7.33	2	6.33	5	4
		g2	Chaff bases(%)	4.37(5)	0(1)	3.12(4)	8.8(6)	1.63(3)	11.47(7)	0.88(2)	0(1)
			No of N's (kb)	116.72(3)	0(1)	0(1)	0(1)	0(1)	0(1)	0(1)	0.44(2)
			Rank of g2	4	1	2.5	3.5	2	4	1.5	1.5
		g3	csg1 %	93.94(3)	95.45(2)	75.76(6)	77.27(5)	96.97(1)	81.82(4)	81.82(4)	93.94(3)
			csg2 %	91.07(1)	91.07(1)	75(5)	76.79(4)	89.29(2)	75(5)	87.5(3)	87.5(3)
			csg3 %	93.44(2)	95.08(1)	81.97(5)	85.25(4)	95.08(1)	90.16(3)	93.44(2)	93.44(2)
			csg4 %	100(1)	98.46(2)	87.69(6)	93.85(4)	98.46(2)	92.31(5)	96.92(3)	96.92(3)
			Rank of g3	1.64	1.51	5.51	4.19	1.55	4.29	2.93	2.74
		Contigs Rank		2.21	1.84	5.11	5.01	1.85	4.87	3.14	2.75
	Assemblies level	group	Metric	ABySS	IDBA-UD	Minia	SOAP	SPAdes	Sparse	Velvet	df_1
	Scaffolds	g1	Largest contig(kb)	474.95(4)	1049.43(1)	------	93.82(7)	664.90(3)	143.42(6)	859.20(2)	264.15(5)
			N50 size(kb)	157.40(3)	237.87(2)	------	12.71(7)	128.30(4)	31.77(6)	241.99(1)	68.28(5)
			L50	108(3)	71(2)	------	1334(7)	136(4)	724(6)	68(1)	239(5)
			Rank of g1	3.33	1.67	------	7	3.67	6	1.33	5
		g2	Chaff bases(%)	4.35(5)	0(1)	------	0.7(3)	1.63(4)	7.21(6)	0.54(2)	0(1)
			N's (kb)	162.93(6)	20.38(2)	------	57.95(4)	9.07(1)	21.49(3)	657.36(7)	103.21(5)
			Rank of g2	5.5	1.5	------	3.5	2.5	4.5	4.5	3
		g3	csg1 %	95.45(2)	95.45(2)	------	80.3(4)	96.97(1)	92.42(3)	95.45(2)	95.45(2)
			csg2 %	91.07(1)	89.29(2)	------	80.36(4)	89.29(2)	89.29(2)	89.29(2)	85.71(3)
			csg3 %	93.44(2)	95.08(1)	------	88.52(3)	95.08(1)	93.44(2)	95.08(1)	95.08(1)
			csg4 %	100(1)	100(1)	------	95.38(4)	98.46(2)	98.46(2)	100(1)	96.92(3)
			Rank of g3	1.45	1.42	#VALUE!	3.74	1.55	2.19	1.42	2.29
		Scaffolds Rank		3.43	1.53	------	4.75	2.57	4.23	2.42	3.43
					**					**
					***

## Sheet: PST21
				Table S5
	Assemblies level	group	Metric	ABySS	IDBA-UD	Minia	SOAP	Sparse	Velvet	df_1
	Contigs	g1	Largest contig(kb)	35.13(3)	40.54(1)	21.80(6)	20.74(7)	23.85(5)	28.67(4)	37.01(2)
			N50 size(kb)	2.47(3)	3.61(2)	1.17(6)	0.97(7)	1.27(5)	2.45(4)	3.96(1)
			L50	6363(3)	5637(2)	9877(5)	17664(7)	10391(6)	6513(4)	4887(1)
			Rank of g1	3	1.67	5.67	7	5.33	4	1.33
		g2	Chaff bases(%)	42.83(6)	0(1)	29.39(3)	40.52(5)	31.9(4)	7.8(2)	0(1)
			No of N's (kb)	14.37(3)	0(1)	0(1)	0(1)	0(1)	0(1)	0.23(2)
			Rank of g2	4.5	1	2	3	2.5	1.5	1.5
		g3	csg1 %	66.67(2)	65.15(3)	42.42(6)	36.36(7)	53.03(5)	57.58(4)	72.73(1)
			csg2 %	76.79(2)	71.43(3)	53.57(6)	37.5(7)	53.57(5)	55.36(4)	82.14(1)
			csg3 %	78.69(2)	75.41(4)	45.9(7)	50.82(6)	54.1(5)	77.05(3)	83.61(1)
			csg4 %	73.85(3)	84.62(1)	50.77(6)	44.62(7)	60(5)	64.62(4)	83.08(2)
			Rank of g3	2.32	2.62	6.26	6.74	5	3.74	1.32
		Contigs Rank		3.27	1.76	4.64	5.58	4.28	3.08	1.38
	Assemblies level	group	Metric	ABySS	IDBA-UD	Minia	SOAP	Sparse	Velvet	df_1
	Scaffolds	g1	Largest contig(kb)	35.13(3)	49.52(1)	------	32.96(4)	32.93(5)	43.95(2)	------
			N50 size(kb)	2.65(4)	4.02(2)	------	2.04(5)	3.69(3)	4.29(1)	------
			L50	6014(3)	5066(2)	------	8651(4)	8968(5)	3918(1)	------
			Rank of g1	3.33	1.67	------	4.33	4.33	1.33	------
		g2	Chaff bases(%)	42.79(5)	0(1)	------	6.5(2)	10.95(4)	7.15(3)	------
			N's (kb)	109.53(3)	0(1)	------	250.42(4)	70.18(2)	354.19(5)	------
			Rank of g2	4	1	------	3	3	4	------
		g3	csg1 %	71.21(2)	66.67(3)	------	45.45(4)	77.27(1)	71.21(2)	------
			csg2 %	76.79(3)	73.21(4)	------	64.29(5)	87.5(1)	78.57(2)	------
			csg3 %	77.05(3)	77.05(3)	------	70.49(4)	90.16(2)	91.8(1)	------
			csg4 %	76.92(3)	84.62(2)	------	61.54(4)	90.77(1)	76.92(3)	------
			Rank of g3	2.81	2.91	------	4.23	1.26	2.06
		Scaffolds Rank		3.38	1.86	------	3.85	2.86	2.46	------
